# Supplementary material for: High Performance Thin Layer Chromatography (HPTLC) Analysis of Anti-Asthmatic Combination Therapy in Pharmaceutical Formulation: Assessment of the Method’s Greenness and Blueness
Source: Pharmaceuticals (Basel). 2024 Jul 29;17(8):1002. doi: 10.3390/ph17081002 (PMC11357029; doi:10.3390/ph17081002)
Supplement: Supplementary file 1 [file pharmaceuticals-17-01002-s001.zip]

Archive with 1 entries (1 files):
- pharmaceuticals-2977608-supplementary.pdf
